# Supplementary material for: Pharmacokinetic and Pharmacodynamic Analysis of the 3CL Protease Inhibitor Ensitrelvir in a SARS-CoV-2 Infection Mouse Model
Source: Viruses. 2023 Oct 5;15(10):2052. doi: 10.3390/v15102052 (PMC10612060; doi:10.3390/v15102052)
Supplement: Supplementary file 1 [file viruses-15-02052-s001.zip]

Archive with 1 entries (1 files):
- viruses-2546709-supplementary.pdf
